# Supplementary material for: Impact of Infections in Patients Receiving Pembrolizumab-Based Therapies for Non-Small Cell Lung Cancer
Source: Cancers (Basel). 2022 Dec 23;15(1):81. doi: 10.3390/cancers15010081 (PMC9817839; doi:10.3390/cancers15010081)
Supplement: Supplementary file 1 [file cancers-15-00081-s001.zip]

Archive with 1 entries (1 files):
- cancers-2109633-supplementary.pdf
